# Supplementary material for: Is Motorized Treadmill Running Biomechanically Comparable to Overground Running? A Systematic Review and Meta-Analysis of Cross-Over Studies
Source: Sports Med. 2019 Dec 4;50(4):785–813. doi: 10.1007/s40279-019-01237-z (PMC7069922; doi:10.1007/s40279-019-01237-z)
Supplement: Supplementary file 5 — Supplementary material 5 (XLSX 70 kb) [file 40279_2019_1237_MOESM5_ESM.xlsx]

## Sheet: Contact time
Author	Year [Citation]	N	Gender	OG surface	Surface	TM surface	Speed	Motor_power	Belt_length	Belt_width	MD	Var_MD
Cronin et al.	2013 [54]	10	M	Lab runway	2	Normal	10.25				10	84.4
Willy et al.	2016 [16]	18	M & F	Lab runway	2	Normal	10.368	2.6	1.75	0.5	-4.2	45.495
Kluitenberg et al.	2012 [40]	8	M & F	Lab runway	2	Normal	11	1.8	1.6	0.6	-3.5	36.9631
Fu et al.	2015 [7]	5	M	Concrete	1	Normal	12	0.7	1.25	0.44	-8.6	53.718
Fu et al.	2015 [7]	4	M	Track	0	Normal	12	0.7	1.25	0.44	-2.7	175.308
Fu et al.	2015 [7]	4	M	Grass	3	Normal	12	0.7	1.25	0.44	-1.5	14.7175
Garcia-Perez et al.	2013 [57]	13	M & F	Track	0	Normal	11.988	4.4	2.18	0.94	18	3.76923
Nelson et al.	1972 [49]	5	M	Lab runway	2	Normal	12.06	2.2	1.52	0.46	1	93.1234
Kluitenberg et al.	2012 [40]	8	M & F	Lab runway	2	Normal	12.3	1.8	1.6	0.6	-3.5	27.9688
Elliot et al.	1976 [13]	6	M	Track	0	Normal	13.32				6	41.1667
Hong et al.	2012 [27]	8	M	Concrete	1	Normal	13.68	2.9	1.47	0.5	14.7	51.9387
Hong et al.	2012 [27]	8	M	Grass	3	Normal	13.68	2.9	1.47	0.5	9.1	44.2137
Kluitenberg et al.	2012 [40]	8	M & F	Lab runway	2	Normal	14	1.8	1.6	0.6	-5	26.2751
Elliot et al.	1976 [13]	5	F	Track	0	Normal	14.292				-1	157.4
Schache et al.	2001 [19]	10	M & F	Lab runway (synthetic)	2	Normal	14.328	15	3.5	1.1	5.225	14.0512
Garcia-Perez et al.	2013 [57]	14	M & F	Track	0	Normal	14.4	4.4	2.18	0.94	21	4.35714
Sinclair et al.	2014 [66]	12	M	Lab runway	2	Normal	14.4	5.45	2	0.55	60	158.333
Wank et al.	1998 [69]	5	M	Track	0	Normal	14.4	2.2	2	0.7	-10	61.4
Nelson et al.	1972 [49]	5	M	Lab runway	2	Normal	17.568	2.2	1.52	0.46	6	28.8
Elliot et al.	1976 [13]	7	F	Track	0	Normal	19.044				-6	25.8571
Elliot et al.	1976 [13]	6	M	Track	0	Normal	19.476				2	24.5
Wank et al.	1998 [69]	5	M	Track	0	Normal	21.6	2.2	2	0.7	-7	14.6
Nelson et al.	1972 [49]	6	M	Lab runway	2	Normal	23.04	2.2	1.52	0.46	13	12.1667
Baur et al.	2007 [51]	14	M	Track	0	Normal					12	94.5
Chambon et al.	2015 [41]	12	M	Concrete	1	Normal					12.6667	23.9432

## Sheet: Stride time
Author	Year [Citation]	N	Gender	OG surface	Surface	TM surface	Speed	Motor_power	Belt_length	Belt_width	MD	Var_MD
Cronin et al.	2013 [54]	10	M	Lab runway	2	Normal	10.25				-17	228.9
Montgomery et al.	2016 [61]	7	M	Lab runway	2	Normal	10.368	3.68	2.44	0.69	2	275.571
Nelson et al.	1972 [49]	5	M	Lab runway	2	Normal	12.06	2.2	1.52	0.46	2	189.6
Elliot et al.	1976 [13]	6	M	Track	0	Normal	13.32				10	158
Riley et al.	2008 [63]	20	M & F	Lab runway	2	Normal	13.68	4.7	2.8	0.66	-20	1.86667
Elliot et al.	1976 [13]	5	F	Track	0	Normal	14.292				-10	166.4
Schache et al.	2001 [19]	10	M & F	Lab runway (synthetic)	2	Normal	14.328	15	3.5	1.1	-30	1.08556
Montgomery et al.	2016 [61]	8	M	Lab runway	2	Normal	15.408	3.68	2.44	0.69	-20	300.125
Nelson et al.	1972 [49]	5	M	Lab runway	2	Normal	17.568	2.2	1.52	0.46	2	159.2
Elliot et al.	1976 [13]	7	F	Track	0	Normal	19.044				-70	76
Elliot et al.	1976 [13]	6	M	Track	0	Normal	19.476				-18	132.667
Nelson et al.	1972 [49]	6	M	Lab runway	2	Normal	23.04	2.2	1.52	0.46	32	112.667
Baur et al.	2007 [51]	14	M	Track	0	Normal					-6	51.5

## Sheet: Step time
Author	Year [Citation]	N	Gender	OG surface	Surface	TM surface	Speed	Motor_power	Belt_length	Belt_width	MD	Var_MD
Nelson et al.	1972 [49]	5	M	Lab runway	2	Normal	12.06	2.2	1.52	0.46	0	47.4
Elliot et al.	1976 [13]	6	M	Track	0	Normal	13.32				-1	39.5
Elliot et al.	1976 [13]	5	F	Track	0	Normal	14.292				-4	41.6
Nelson et al.	1972 [49]	5	M	Lab runway	2	Normal	17.568	2.2	1.52	0.46	-5	39.8
Elliot et al.	1976 [13]	7	F	Track	0	Normal	19.044				-31	19
Elliot et al.	1976 [13]	6	M	Track	0	Normal	19.476				-11	33.1667
Nelson et al.	1972 [49]	6	M	Lab runway	2	Normal	23.04	2.2	1.52	0.46	3	28.1667

## Sheet: Stride length
Author	Year [Citation]	N	Gender	OG surface	Surface	TM surface	Speed	Motor_power	Belt_length	Belt_width	MD	Var_MD
Fullenkamp	2018 [48]	20	M & F	Lab runway	2	Normal	9.36				0	0.00128
Willy et al.	2016 [16]	18	M & F	Lab runway	2	Normal	10.368	2.6	1.75	0.5	-0.06	0.000688889
Garcia-Perez et al.	2013 [58]	13	M & F	Track	0	Normal	11.988	4.4	2.18	0.94	0.03	6.92308e-05
Nelson et al.	1972 [49]	5	M	Lab runway	2	Normal	12.06	2.2	1.52	0.46	0.02	0.01568
Elliot et al.	1976 [13]	6	M	Track	0	Normal	13.32				0.04	0.0130667
Riley et al.	2008 [63]	20	M & F	Lab runway	2	Normal	13.68	4.7	2.8	0.66	-0.11	0.00648
Elliot et al.	1976 [13]	5	F	Track	0	Normal	14.292				-0.24	0.03224
Schache et al.	2001 [19]	10	M & F	Lab runway (synthetic)	2	Normal	14.328	15	3.5	1.1	-0.125	0.00712851
Garcia-Perez et al.	2013 [58]	14	M & F	Track	0	Normal	14.4	4.4	2.18	0.94	0.07	0.000114286
Wank et al.	1998 [69]	5	M	Track	0	Normal	14.4	2.2	2	0.7	-0.12	0.00392
Nelson et al.	1972 [49]	5	M	Lab runway	2	Normal	17.568	2.2	1.52	0.46	0.02	0.00456
Elliot et al.	1976 [13]	7	F	Track	0	Normal	19.044				-0.36	0.00982857
Elliot et al.	1976 [13]	6	M	Track	0	Normal	19.476				-0.12	0.00986667
Wank et al.	1998 [69]	5	M	Track	0	Normal	21.6	2.2	2	0.7	-0.24	0.00648
Nelson et al.	1972 [49]	6	M	Lab runway	2	Normal	23.04	2.2	1.52	0.46	0.18	0.0054

## Sheet: Step length
Author	Year [Citation]	N	Gender	OG surface	Surface	TM surface	Speed	Motor_power	Belt_length	Belt_width	MD	Var_MD
Fullenkamp	2018 [48]	20	M & F	Lab runway	2	Normal	9.36				0	0.00032
Willy et al.	2016 [16]	18	M & F	Lab runway	2	Normal	10.368	2.6	1.75	0.5	-0.06	0.000688889
Nelson et al.	1972 [49]	5	M	Lab runway	2	Normal	12.06	2.2	1.52	0.46	0.01	0.00392
Elliot et al.	1976 [13]	6	M	Track	0	Normal	13.32				0.02	0.00326667
Elliot et al.	1976 [13]	5	F	Track	0	Normal	14.292				-0.12	0.00806
Wank et al.	1998 [69]	5	M	Track	0	Normal	14.4	2.2	2	0.7	-0.06	0.00098
Nelson et al.	1972 [49]	5	M	Lab runway	2	Normal	17.568	2.2	1.52	0.46	0.01	0.00114
Elliot et al.	1976 [13]	7	F	Track	0	Normal	19.044				-0.18	0.00245714
Elliot et al.	1976 [13]	6	M	Track	0	Normal	19.476				-0.06	0.00095
Wank et al.	1998 [69]	5	M	Track	0	Normal	21.6	2.2	2	0.7	-0.12	0.00162
Nelson et al.	1972 [49]	6	M	Lab runway	2	Normal	23.04	2.2	1.52	0.46	0.09	0.00135

## Sheet: Stride frequency
Author	Year [Citation]	N	Gender	OG surface	Surface	TM surface	Speed	Motor_power	Belt_length	Belt_width	MD	Var_MD
Fullenkamp	2018 [48]	20	M & F	Lab runway	2	Normal	9.36				-0.02	0.000245
Brookes et al.	1971 [43]	2	M & F	Road	1	Normal	10.14				0	0.00465
Oliveira et al.	2016 [50]	12	M	indoor corridor	2	normal	10.8	1.5	1.73	0.7	-0.01	0.00083125
Garcia-Perez et al.	2013 [58]	13	M & F	Track	0	Normal	11.988	4.4	2.18	0.94	-0.02	3.07692e-05
Nelson et al.	1972 [49]	5	M	Lab runway	2	Normal	12.06	2.2	1.52	0.46	0	0.00294
Elliot et al.	1976 [13]	6	M	Track	0	Normal	13.32				-0.02	0.00245
Riley et al.	2008 [63]	20	M & F	Lab runway	2	Normal	13.68	4.7	2.8	0.66	0.04	0.000665
Elliot et al.	1976 [13]	5	F	Track	0	Normal	14.292				0.05	0.01482
Garcia-Perez et al.	2013 [58]	14	M & F	Track	0	Normal	14.4	4.4	2.18	0.94	-0.04	5e-05
Wank et al.	1998 [69]	5	M	Track	0	Normal	14.4	2.2	2	0.7	0.05	0.00072
Nelson et al.	1972 [49]	5	M	Lab runway	2	Normal	17.568	2.2	1.52	0.46	-0.02	0.00746
Elliot et al.	1976 [13]	7	F	Track	0	Normal	19.044				0.33	0.00647143
Elliot et al.	1976 [13]	6	M	Track	0	Normal	19.476				0.1	0.00621667
Brookes et al.	1971 [43]	2	M & F	Road	1	Normal	19.63				0.1	0.00845
Wank et al.	1998 [69]	5	M	Track	0	Normal	21.6	2.2	2	0.7	0.09	0.00128
Nelson et al.	1972 [49]	6	M	Lab runway	2	Normal	23.04	2.2	1.52	0.46	-0.17	0.00281667

## Sheet: Step freq
Author	Year [Citation]	N	Gender	OG surface	Surface	TM surface	Speed	Motor_power	Belt_length	Belt_width	MD	Var_MD
Fullenkamp	2018 [48]	20	M & F	Lab runway	2	Normal	9.36				-1.9	3.5655
Garcia-Perez et al.	2013 [58]	13	M & F	Track	0	Normal	11.988	4.4	2.18	0.94	-2.78	0.411438
Riley et al.	2008 [63]	20	M & F	Lab runway	2	Normal	13.68	4.7	2.8	0.66	4.78	9.81427
Garcia-Perez et al.	2013 [58]	14	M & F	Track	0	Normal	14.4	4.4	2.18	0.94	-5.32	0.720086
Wank et al.	1998 [69]	5	M	Track	0	Normal	14.4	2.2	2	0.7	5.4	9.576
Wank et al.	1998 [69]	5	M	Track	0	Normal	21.6	2.2	2	0.7	10.2	18.432

## Sheet: Ank sag plan in cont
Author	Year [Citation]	N	Gender	OG surface	Surface	TM surface	Speed	Motor_power	Belt_length	Belt_width	MD	Var_MD
Firminger et al.	2018 [57]	5	M	lab runway	2	Normal	10	2.6	1.75	0.5	-4.16	24.8934
Fellin et al.	2010 [55]	20	M & F	lab runway	2	Normal	12.06				-4.5	0.7035
Firminger et al.	2018 [56]	6	M	lab runway	2	Normal	13	2.6	1.75	0.5	-5.22	26.6559
Sinclair et al.	2013 [66]	12	M & F	Lab runway	2	Normal	14.4	5.45	2	0.55	4.3	4.85333
Chambon et al.	2015 [41]	12	M	Concrete	1	Normal					-6.1	3.1313

## Sheet: Foot ang sag plan in cont
Author	Year [Citation]	N	Gender	OG surface	Surface	TM surface	Speed	Motor_power	Belt_length	Belt_width	MD	Var_MD
Wank et al.	1998 [69]	5	M	Track	2	Normal	14.4	2.2	2	0.7	-10.9	27.578
Wank et al.	1998 [69]	5	M	Track	2	Normal	21.6	2.2	2	0.7	-5.6	19.202
Chambon et al.	2015 [41]	12	M	Concrete	1	Normal					-10.4667	3.68033

## Sheet: Peak sag plan rearfoot angle
Author	Year [Citation]	N	Gender	OG surface	Surface	TM surface	Speed	Motor_power	Belt_length	Belt_width	MD	Var_MD
Fullenkamp	2018 [48]	20	M & F	Lab runway	2	Normal	9.36				0	0.4265
Willy et al.	2016 [16]	18	M & F	Lab runway	2	Normal	10.368	2.6	1.75	0.5	-0.4	0.5
Fellin et al.	2010 [55]	20	M & F	lab runway	2	Normal	12.06				-1.2	0.698
Sinclair et al.	2013 [66]	12	M & F	Lab runway	2	Normal	14.4	5.45	2	0.55	-2.2	2.10583

[truncated: 34 more sheets: Ankle dorsi flex ROM, Ankle in-eversion footstrike, Ankle in- eversion stance, rearfo ang trans pla at footstr, rearfo ang trans pla at peak, Knee angle sag plane footstrike, Peak knee flexion sag plane swi, Peak knee flexion sag plane sta, Min knee flexion sag plane, Knee flex ROM stance, Knee angle toe off, Knee ang front plane foot strik, Knee ang front plane peak, Knee ang trans plan footrstrik, Knee ang trans plan stance peak, Hip angle sag plane init contac, Max hip angle duing stance, Peak hip during gait cycle, Hip flex-ext stance, Peak hip ext …]
